# Supplementary material for: The Utility of IgG4/IgG Ratio in the Diagnosis of Multicentric Castleman Disease: A Case Report of HHV8+ Castleman Disease in a Patient with Classical Hodgkin’s Lymphoma
Source: Hematol Rep. 2026 Apr 3;18(2):26. doi: 10.3390/hematolrep18020026 (PMC13116591; doi:10.3390/hematolrep18020026)
Supplement: Supplementary file 1 [file hematolrep-18-00026-s001.zip]

Archive with 1 entries (1 files):
- hematolrep-4060020-supplementary.pdf
